# Supplementary material for: Poly(ester imide)s with Low Linear Coefficients of Thermal Expansion and Low Water Uptake (VII): A Strategy to Achieve Ultra-Low Dissipation Factors at 10 GHz
Source: Polymers (Basel). 2024 Feb 28;16(5):653. doi: 10.3390/polym16050653 (PMC10934693; doi:10.3390/polym16050653)
Supplement: Supplementary file 1 [file polymers-16-00653-s001.zip]

Archive with 1 entries (1 files):
- polymers-2849213-supplementary.pdf
